# Supplementary material for: Nutritional Status, Dietary Intake and Dietary Diversity of Landfill Waste Pickers
Source: Nutrients. 2022 Mar 10;14(6):1172. doi: 10.3390/nu14061172 (PMC8954570; doi:10.3390/nu14061172)
Supplement: Supplementary file 1 [file nutrients-14-01172-s001.zip]

Archive with 1 entries (1 files):
- nutrients-1548107-supplementary.pdf
